# Supplementary material for: Immunogenic Cell Death (ICD)-Related Gene Signature Could Predict the Prognosis of Patients with Diffuse Large B-Cell Lymphoma
Source: J Pers Med. 2022 Nov 4;12(11):1840. doi: 10.3390/jpm12111840 (PMC9696383; doi:10.3390/jpm12111840)
Supplement: Supplementary file 1 [file jpm-12-01840-s001.zip]

Archive with 1 entries (1 files):
- jpm-1996756-supplementary.xlsx
