# Supplementary material for: Immunogenic Cell Death (ICD)-Related Gene Signature Could Predict the Prognosis of Patients with Diffuse Large B-Cell Lymphoma
Source: J Pers Med. 2022 Nov 4;12(11):1840. doi: 10.3390/jpm12111840 (PMC9696383; doi:10.3390/jpm12111840)
Supplement: Supplementary file 1 [file jpm-12-01840-s001.zip › jpm-1996756-supplementary.xlsx]

## Sheet: Sheet1
Table S1. ICD-related genes.
CALR
CALR3
HMGB1
IFNG
IFNL1
IFNL2
IFNGR1
IFNGR2
IFNL3
IFNW1
IFNE
IFNK
IFNB1
IFNLR1
EIF2S1
EIF2A
EIF2AK1
EIF2AK2
EIF2AK3
EIF2AK4
BCAP31
IL1B
IL6ST
IL6R
IL6
IL10
IL10RA
IL10RB
IL17A
IL17B
IL17C
IL17D
IL17F
IL17RA
IL17RB
IL17RC
IL17RD
IL17RE
IL17REL
TGFB1
TNF
CCL2
CXCL1
CXCL8
CXCL10
HSPA1A
HSP90AA1
HSPA5
PDIA3
CASP8
Bax
BAK1
ACTIN
ANXA1
TFAM
LAMP1
PANX1
P2RY2
LTB4R
TLR2
TLR3
TLR4
LRP1
FPR1
ATF6
P2R×7
CTLA4
HAVCR2
ENTPD1
AGER
CD47
VAMP1
SNAP25
cGAS
IRF3
DDX58
NOD1
NOD2
ZBP1
HNRNPA2B1
HLA-A
HLA-B
HLA-C
CIITA
HLA-DRA
HLA-DRB1
HLA-DRB5
HLA-DPA1
HLA-DPB1
HLA-DQA1
HLA-DQA2
HLA-DQB1
HLA-DQB2
P2RX2
P2RX7
B2M
TAP1
TAP2
ERAP1
ERAP2
APOBEC3F
ABCA1
PDCD1
TIGIT
LAG3
BTLA
VSIR
DYNC1H1
